# Supplementary material for: 3D skeletal muscle fascicle engineering is improved with TGF-β1 treatment of myogenic cells and their co-culture with myofibroblasts
Source: PeerJ. 2018 Jul 11;6:e4939. doi: 10.7717/peerj.4939 (PMC6045923; doi:10.7717/peerj.4939)
Supplement: Supplemental Information 1 — This spreadsheet contains the total area (um2) of procollagen staining and total number of nuclei in 13 images of 2D FibCon and 2D FibTGFB each, as measured in ImageJ. The total area was divided by the number of nuclei for each image to give an average value of procollagen staining area per nuclei. [file peerj-06-4939-s001.xlsx]

## Sheet: Fig 2I
total area (um^2)	2D FibCon	2D FibTGFB		Av. area/total nuclei	2D FibCon	2D FibTGFB
image 1	77189.8	325002		1	1169.54	1675.27
2	53359.9	208785		2	936.138	1535.18
3	68346	264034		3	1220.46	1389.65
4	65035.6	273476		4	1161.35	1677.77
5	48470.1	246511		5	1053.7	1347.06
6	81551.6	145400		6	1102.05	1454
7	62785.1	258974		7	1064.15	1407.47
8	53122.6	199016		8	931.976	1485.19
9	55633.8	168098		9	976.031	1400.81
10	56657.9	255955		10	1049.22	1953.85
11	65110.3	258419		11	1205.75	1782.2
12	71822.2	216588		12	1071.97	1453.61
13	55770.8	288046		13	697.135	1540.35
					2D FibCon	2D FibTGFB
				average	1049.19	1546.34
total nuclei	2D FibCon	2D FibTGFB		SD	141.504	178.266
1	66	194		SE	39.2462	49.4421
2	57	136
3	56	190
4	56	163
5	46	183
6	74	100
7	59	184
8	57	134
9	57	120
10	54	131
11	54	145
12	67	149
13	80	187
