# Supplementary material for: 3D skeletal muscle fascicle engineering is improved with TGF-β1 treatment of myogenic cells and their co-culture with myofibroblasts
Source: PeerJ. 2018 Jul 11;6:e4939. doi: 10.7717/peerj.4939 (PMC6045923; doi:10.7717/peerj.4939)
Supplement: Supplemental Information 9 — This spreadsheet contains force and displacement data from compression tests, and the extrapolated Young’s modulus (Pa) values. [file peerj-06-4939-s009.xlsx]

## Sheet: Fig 5H
	FibCon-1.1	FibCon-1.2	FibCon-1.3	FibCon-1.4	FibCon-2.1	FibCon-2.2	FibCon-2.3	FibCon-3.1	FibCon-3.2	FibCon-3.3			3D FibCon	3D FibTGFB	3D MyoCon	3D MyoTGFB	3D CoCon	3D CoTGFB
	0	0	0	0	0	0	0	0	0	0		Av. Young's Modulus	2042.7	813.837	3316.58	3858.86	4673.66	6549.13
	19.7582	12.9745	15.6065	9.53204	19.7607	13.4162	30.268	47.4806	44.4788	37.7926		SD	951.348	277.472	1606.18	523.86	1811.06	2050.98
Force (μN)	36.7893	16.5535	18.2082	19.0625	17.7108	24.0551	60.5358	67.9099	80.4705	45.2147		SE	300.843	87.7444	535.392	185.212	684.517	725.132
	96.8965	26.0911	29.4798	37.9844	62.8485	53.727	105.986	89.1564	111.686	56.3789
	130.96	53.5121	45.0858	39.0364	107.985	69.9198	155.688	146.067	156.166	70.4586
	FibCon-1.1	FibCon-1.2	FibCon-1.3	FibCon-1.4	FibCon-2.1	FibCon-2.2	FibCon-2.3	FibCon-3.1	FibCon-3.2	FibCon-3.3
	0	0	0	0	0	0	0	0	0	0
	0.00932001	0.0117693	0.00892157	0.0117649	0.0109293	0.0116121	0.0135261	0.00902929	0.011853	0.00979622
Tip displacement (μm)	0.01864	0.0241922	0.0195156	0.0235298	0.0245906	0.0239075	0.0270528	0.0201417	0.0244958	0.0223914
	0.0297072	0.0359616	0.0289945	0.0346409	0.0327876	0.0341536	0.0397338	0.0319492	0.037139	0.0349866
	0.0483472	0.0457693	0.0379161	0.0477129	0.0409846	0.0450829	0.0515694	0.0395892	0.048992	0.0468824
	FibCon-1.1	FibCon-1.2	FibCon-1.3	FibCon-1.4	FibCon-2.1	FibCon-2.2	FibCon-2.3	FibCon-3.1	FibCon-3.2	FibCon-3.3
Young's Modulus	2879.39	1022.61	1077.69	895.449	2371.32	1588.76	2980.11	3215.2	3076.16	1320.27
	FibTGFB-1.1	FibTGFB-1.2	FibTGFB-1.3	FibTGFB-2.1	FibTGFB-2.2	FibTGFB-2.3	FibTGFB-2.4	FibTGFB-3.1	FibTGFB-3.2	FibTGFB-3.3
	0	0	0	0	0	0	0	0	0	0
	7.30945	19.241	5.26554	13.7705	6.53032	8.95929	10.4968	19.4528	19.3037	17.9209
Force (μN)	14.6185	37.4798	13.1273	23.9051	14.0407	23.5934	12.8992	21.3984	40.0354	28.7995
	27.7108	57.4887	16.5872	31.7118	27.2886	34.0547	23.3959	35.9364	67.2931	50.0358
	35.8641	63.1313	26.2547	39.5191	37.0383	43.0138	31.121	51.5506	88.0255	69.5456
	FibTGFB-1.1	FibTGFB-1.2	FibTGFB-1.3	FibTGFB-2.1	FibTGFB-2.2	FibTGFB-2.3	FibTGFB-2.4	FibTGFB-3.1	FibTGFB-3.2	FibTGFB-3.3
	0	0	0	0	0	0	0	0	0	0
	0.0131795	0.0105877	0.0134835	0.0140677	0.0150155	0.0159566	0.0122807	0.0136042	0.0166557	0.01687
Tip displacement (μm)	0.0263569	0.0264692	0.0262383	0.028549	0.0296251	0.03147	0.0260073	0.0297588	0.0328215	0.0330273
	0.038406	0.0423506	0.040086	0.0434441	0.0434232	0.0474266	0.03829	0.0442132	0.0480074	0.0494223
	0.0512087	0.0601572	0.0524763	0.0583391	0.057627	0.0633833	0.0509342	0.0582424	0.0641732	0.0651046
	FibTGFB-1.1	FibTGFB-1.2	FibTGFB-1.3	FibTGFB-2.1	FibTGFB-2.2	FibTGFB-2.3	FibTGFB-2.4	FibTGFB-3.1	FibTGFB-3.2	FibTGFB-3.3
Young's Modulus	720.294	1063.81	484.103	662.833	658.599	701.968	585.89	808.259	1401.36	1051.26
	MyoCon-1.1	MyoCon-1.2	MyoCon-1.3	MyoCon-2.1	MyoCon-2.2	MyoCon-2.3	MyoCon-3.1	MyoCon-3.2	MyoCon-3.3
	0	0	0	0	0	0	0	0	0
	73.525	61.3962	51.3571	14.6899	16.9096	90.6393	32.2204	38.994	18.8708
Force (μN)	162.546	56.4305	130.079	24.757	44.0688	206.792	64.4424	70.4541	40.6462
	208.02	75.5957	200.914	53.3203	64.7272	267.538	107.646	101.916	69.2737
	286.155	118.895	271.748	63.3862	91.8864	367.507	128.884	130.187	101.853
	MyoCon-1.1	MyoCon-1.2	MyoCon-1.3	MyoCon-2.1	MyoCon-2.2	MyoCon-2.3	MyoCon-3.1	MyoCon-3.2	MyoCon-3.3
	0	0	0	0	0	0	0	0	0
	0.0123714	0.00657793	0.0168412	0.00979084	0.0116102	0.0150839	0.0119018	0.0110254	0.0126209
Tip displacement (μm)	0.0229755	0.0203921	0.0317013	0.0201574	0.022537	0.0290907	0.0238032	0.022786	0.0245404
	0.0371146	0.0315749	0.0465614	0.0282201	0.0341472	0.0474068	0.0342174	0.0345462	0.0357591
	0.0486021	0.0401267	0.0614215	0.0385867	0.045074	0.0624913	0.0476068	0.0470419	0.0469778
	MyoCon-1.1	MyoCon-1.2	MyoCon-1.3	MyoCon-2.1	MyoCon-2.2	MyoCon-2.3	MyoCon-3.1	MyoCon-3.2	MyoCon-3.3
Young's Modulus	5768.63	2277.9	4533.04	1717.37	2053.52	5768.48	2823.54	2744.3	2162.41
	MyoTGBF-1.1	MyoTGBF-1.2	MyoTGBF-1.3	MyoTGBF-2.1	MyoTGBF-2.2	MyoTGBF-2.3	MyoTGBF-3.1	MyoTGBF-3.2
	0	0	0	0	0	0	0	0
	23.6467	30.0441	34.6163	42.9385	36.5814	104.925	38.9495	23.8445
Force (μN)	80.2218	67.282	69.233	81.0939	96.8518	121.531	77.0176	43.2971
	99.5781	133.293	106.224	107.442	124.096	161.026	118.411	85.679
	175.332	138.711	140.84	166.97	136.987	192.889	165.571	114.705
	MyoTGBF-1.1	MyoTGBF-1.2	MyoTGBF-1.3	MyoTGBF-2.1	MyoTGBF-2.2	MyoTGBF-2.3	MyoTGBF-3.1	MyoTGBF-3.2
	0	0	0	0	0	0	0	0
	0.0124217	0.0114928	0.00887621	0.0115696	0.00912483	0.00517825	0.00900449	0.00914576
Tip displacement (μm)	0.02119	0.0222671	0.0177526	0.0231392	0.0156421	0.0184934	0.017366	0.0195113
	0.0336121	0.0301681	0.0259945	0.0362512	0.0254185	0.0295893	0.0257275	0.026828
	0.0409187	0.0445337	0.034871	0.0462783	0.0371501	0.0414252	0.0334457	0.035364
	MyoTGBF-1.1	MyoTGBF-1.2	MyoTGBF-1.3	MyoTGBF-2.1	MyoTGBF-2.2	MyoTGBF-2.3	MyoTGBF-3.1	MyoTGBF-3.2
Young's Modulus	4045.61	3449.2	4066.06	3380.91	3862.98	3902.47	4902.05	3261.56
	CoCon-1.1	CoCon-1.2	CoCon-1.3	CoCon-1.4	CoCon-2.1	CoCon-2.2	CoCon-3.1
	0	0	0	0	0	0	0
	38.5354	32.2479	29.6991	32.1934	42.3471	34.0832	82.3258
Force (μN)	84.5141	72.218	56.3871	64.3877	88.2319	92.181	156.942
	134.783	112.188	107.417	131.856	126.034	84.2384	208.426
	180.762	156.608	144.227	179.464	228.498	148.34	283.041
	CoCon-1.1	CoCon-1.2	CoCon-1.3	CoCon-1.4	CoCon-2.1	CoCon-2.2	CoCon-3.1
	0	0	0	0	0	0	0
	0.0109604	0.0119069	0.0114265	0.0118963	0.011565	0.00930297	0.00677752
Tip displacement (μm)	0.02119	0.0230695	0.0235669	0.023793	0.0223596	0.0159483	0.0143081
	0.03142	0.0342321	0.032851	0.0327154	0.0339244	0.0299027	0.0240979
	0.0416495	0.0453947	0.0435632	0.0431247	0.0393218	0.035883	0.0316283
	CoCon-1.1	CoCon-1.2	CoCon-1.3	CoCon-1.4	CoCon-2.1	CoCon-2.2	CoCon-3.1
Young's Modulus	4408.41	3472.83	3349.93	4234.63	5151.82	3578.12	8519.88
	CoTGFB-1.1	CoTGFB-1.2	CoTGFB-1.3	CoTGFB-2.1	CoTGFB-2.2	CoTGFB-3.1	CoTGFB-3.2	CoTGFB-3.3
	0	0	0	0	0	0	0	0
	62.1679	40.1517	38.2942	27.9915	72.519	35.3848	40.8977	20.497
Force (μN)	143.927	120.081	94.8544	50.6793	136.101	70.8787	133.67	56.8402
	171.3	197.34	211.053	105.141	195.771	99.2279	217.86	138.189
	256.278	285.164	343.259	164.949	286.164	126.34	303.314	213.028
	CoTGFB-1.1	CoTGFB-1.2	CoTGFB-1.3	CoTGFB-2.1	CoTGFB-2.2	CoTGFB-3.1	CoTGFB-3.2	CoTGFB-3.3
	0	0	0	0	0	0	0	0
	0.00886164	0.0073868	0.00804233	0.00416388	0.00891796	0.00838483	0.00623601	0.00531756
Tip displacement (μm)	0.0162464	0.0172358	0.0136101	0.0107072	0.0186466	0.0221054	0.016507	0.00974885
	0.0280619	0.0320094	0.0247456	0.0190348	0.0291862	0.0316336	0.03118	0.0221566
	0.0347081	0.045552	0.0340252	0.0297421	0.0364825	0.0426863	0.0429183	0.0358935
	CoTGFB-1.1	CoTGFB-1.2	CoTGFB-1.3	CoTGFB-2.1	CoTGFB-2.2	CoTGFB-3.1	CoTGFB-3.2	CoTGFB-3.3
Young's Modulus	6902.96	6264.04	10247.2	5498.42	7414.19	2903.25	7038.07	6124.96
